# Supplementary material for: A Growing Triple Burden of Malnutrition in South Asia Due to the Cumulative Effect of Double Burden of Malnutrition and Parasitic Infections in South Asian Low- and Middle-Income Countries: A Scoping Review
Source: Nutrients. 2025 Nov 6;17(21):3494. doi: 10.3390/nu17213494 (PMC12609687; doi:10.3390/nu17213494)
Supplement: Supplementary file 1 [file nutrients-17-03494-s001.zip]

Archive with 1 entries (1 files):
- Table-S1-PRISMAChecklist.pdf
